# Supplementary material for: Exploration of urinary metabolite dynamicity for early detection of pregnancy in water buffaloes
Source: Sci Rep. 2022 Sep 29;12:16295. doi: 10.1038/s41598-022-20298-1 (PMC9523026; doi:10.1038/s41598-022-20298-1)
Supplement: Supplementary file 6 — Supplementary Information 6. [file 41598_2022_20298_MOESM6_ESM.zip]

Archive with 944 entries (793 files):
- NMR PHD RAW DATA/
- NMR PHD RAW DATA/0th day/
- NMR PHD RAW DATA/0th day/NP/
- NMR PHD RAW DATA/0th day/NP/4924/
- NMR PHD RAW DATA/0th day/NP/4924/acqu
- NMR PHD RAW DATA/0th day/NP/4924/acqus
- NMR PHD RAW DATA/0th day/NP/4924/audita.txt
- NMR PHD RAW DATA/0th day/NP/4924/fid
- NMR PHD RAW DATA/0th day/NP/4924/format.temp
- NMR PHD RAW DATA/0th day/NP/4924/fq1list
- NMR PHD RAW DATA/0th day/NP/4924/pdata/
- NMR PHD RAW DATA/0th day/NP/4924/pdata/1/
- NMR PHD RAW DATA/0th day/NP/4924/pdata/1/1i
- NMR PHD RAW DATA/0th day/NP/4924/pdata/1/1r
- NMR PHD RAW DATA/0th day/NP/4924/pdata/1/auditp.txt
- NMR PHD RAW DATA/0th day/NP/4924/pdata/1/outd
- NMR PHD RAW DATA/0th day/NP/4924/pdata/1/peaklist.xml
- NMR PHD RAW DATA/0th day/NP/4924/pdata/1/peakrng
- NMR PHD RAW DATA/0th day/NP/4924/pdata/1/peaks
- NMR PHD RAW DATA/0th day/NP/4924/pdata/1/proc
- NMR PHD RAW DATA/0th day/NP/4924/pdata/1/procs
- NMR PHD RAW DATA/0th day/NP/4924/pdata/1/thumb.png
- NMR PHD RAW DATA/0th day/NP/4924/pdata/1/title
- NMR PHD RAW DATA/0th day/NP/4924/prosol_History
- NMR PHD RAW DATA/0th day/NP/4924/pulseprogram
- NMR PHD RAW DATA/0th day/NP/4924/scon2
- NMR PHD RAW DATA/0th day/NP/4924/shimvalues
- NMR PHD RAW DATA/0th day/NP/4924/specpar
- NMR PHD RAW DATA/0th day/NP/4924/uxnmr.info
- NMR PHD RAW DATA/0th day/NP/4924/uxnmr.par
- NMR PHD RAW DATA/0th day/Pregnant/
- NMR PHD RAW DATA/0th day/Pregnant/4804/
- NMR PHD RAW DATA/0th day/Pregnant/4804/acqu
- NMR PHD RAW DATA/0th day/Pregnant/4804/acqus
- NMR PHD RAW DATA/0th day/Pregnant/4804/audita.txt
- NMR PHD RAW DATA/0th day/Pregnant/4804/fid
- NMR PHD RAW DATA/0th day/Pregnant/4804/format.temp
- NMR PHD RAW DATA/0th day/Pregnant/4804/pdata/
- NMR PHD RAW DATA/0th day/Pregnant/4804/pdata/1/
- NMR PHD RAW DATA/0th day/Pregnant/4804/pdata/1/outd
- NMR PHD RAW DATA/0th day/Pregnant/4804/pdata/1/proc
- NMR PHD RAW DATA/0th day/Pregnant/4804/pdata/1/procs
- NMR PHD RAW DATA/0th day/Pregnant/4804/pdata/1/title
- NMR PHD RAW DATA/0th day/Pregnant/4804/prosol_History
- NMR PHD RAW DATA/0th day/Pregnant/4804/pulseprogram
- NMR PHD RAW DATA/0th day/Pregnant/4804/scon2
- NMR PHD RAW DATA/0th day/Pregnant/4804/shimvalues
- NMR PHD RAW DATA/0th day/Pregnant/4804/specpar
- NMR PHD RAW DATA/0th day/Pregnant/4804/uxnmr.info
- NMR PHD RAW DATA/0th day/Pregnant/4804/uxnmr.par
- NMR PHD RAW DATA/10th day/
- NMR PHD RAW DATA/10th day/NP/
- NMR PHD RAW DATA/10th day/NP AI/
- NMR PHD RAW DATA/10th day/NP AI/4235/
- NMR PHD RAW DATA/10th day/NP AI/4235/acqu
- NMR PHD RAW DATA/10th day/NP AI/4235/acqus
- NMR PHD RAW DATA/10th day/NP AI/4235/audita.txt
- NMR PHD RAW DATA/10th day/NP AI/4235/fid
- NMR PHD RAW DATA/10th day/NP AI/4235/format.temp
- NMR PHD RAW DATA/10th day/NP AI/4235/pdata/
- NMR PHD RAW DATA/10th day/NP AI/4235/pdata/1/
- NMR PHD RAW DATA/10th day/NP AI/4235/pdata/1/outd
- NMR PHD RAW DATA/10th day/NP AI/4235/pdata/1/proc
- NMR PHD RAW DATA/10th day/NP AI/4235/pdata/1/procs
- NMR PHD RAW DATA/10th day/NP AI/4235/pdata/1/title
- NMR PHD RAW DATA/10th day/NP AI/4235/prosol_History
- NMR PHD RAW DATA/10th day/NP AI/4235/pulseprogram
- NMR PHD RAW DATA/10th day/NP AI/4235/scon2
- NMR PHD RAW DATA/10th day/NP AI/4235/shimvalues
- NMR PHD RAW DATA/10th day/NP AI/4235/specpar
- NMR PHD RAW DATA/10th day/NP AI/4235/uxnmr.info
- NMR PHD RAW DATA/10th day/NP AI/4235/uxnmr.par
- NMR PHD RAW DATA/10th day/NP AI/4340/
- NMR PHD RAW DATA/10th day/NP AI/4340/acqu
- NMR PHD RAW DATA/10th day/NP AI/4340/acqus
- NMR PHD RAW DATA/10th day/NP AI/4340/audita.txt
- NMR PHD RAW DATA/10th day/NP AI/4340/fid
- NMR PHD RAW DATA/10th day/NP AI/4340/format.temp
- NMR PHD RAW DATA/10th day/NP AI/4340/pdata/
- NMR PHD RAW DATA/10th day/NP AI/4340/pdata/1/
- NMR PHD RAW DATA/10th day/NP AI/4340/pdata/1/outd
- NMR PHD RAW DATA/10th day/NP AI/4340/pdata/1/proc
- NMR PHD RAW DATA/10th day/NP AI/4340/pdata/1/procs
- NMR PHD RAW DATA/10th day/NP AI/4340/pdata/1/title
- NMR PHD RAW DATA/10th day/NP AI/4340/prosol_History
- NMR PHD RAW DATA/10th day/NP AI/4340/pulseprogram
- NMR PHD RAW DATA/10th day/NP AI/4340/scon2
- NMR PHD RAW DATA/10th day/NP AI/4340/shimvalues
- NMR PHD RAW DATA/10th day/NP AI/4340/specpar
- NMR PHD RAW DATA/10th day/NP AI/4340/uxnmr.info
- NMR PHD RAW DATA/10th day/NP AI/4340/uxnmr.par
- NMR PHD RAW DATA/10th day/NP AI/4812/
- NMR PHD RAW DATA/10th day/NP AI/4812/acqu
- NMR PHD RAW DATA/10th day/NP AI/4812/acqus
- NMR PHD RAW DATA/10th day/NP AI/4812/audita.txt
- NMR PHD RAW DATA/10th day/NP AI/4812/fid
- NMR PHD RAW DATA/10th day/NP AI/4812/format.temp
- NMR PHD RAW DATA/10th day/NP AI/4812/pdata/
- NMR PHD RAW DATA/10th day/NP AI/4812/pdata/1/
- NMR PHD RAW DATA/10th day/NP AI/4812/pdata/1/outd
- NMR PHD RAW DATA/10th day/NP AI/4812/pdata/1/proc
- NMR PHD RAW DATA/10th day/NP AI/4812/pdata/1/procs
- NMR PHD RAW DATA/10th day/NP AI/4812/pdata/1/title
- NMR PHD RAW DATA/10th day/NP AI/4812/priority
- NMR PHD RAW DATA/10th day/NP AI/4812/prosol_History
- NMR PHD RAW DATA/10th day/NP AI/4812/pulseprogram
- NMR PHD RAW DATA/10th day/NP AI/4812/scon2
- NMR PHD RAW DATA/10th day/NP AI/4812/shimvalues
- NMR PHD RAW DATA/10th day/NP AI/4812/specpar
- NMR PHD RAW DATA/10th day/NP AI/4812/uxnmr.info
- NMR PHD RAW DATA/10th day/NP AI/4812/uxnmr.par
- NMR PHD RAW DATA/10th day/NP AI/4834/
- NMR PHD RAW DATA/10th day/NP AI/4834/acqu
- NMR PHD RAW DATA/10th day/NP AI/4834/acqus
- NMR PHD RAW DATA/10th day/NP AI/4834/audita.txt
- NMR PHD RAW DATA/10th day/NP AI/4834/fid
- NMR PHD RAW DATA/10th day/NP AI/4834/format.temp
- NMR PHD RAW DATA/10th day/NP AI/4834/pdata/
- NMR PHD RAW DATA/10th day/NP AI/4834/pdata/1/
- NMR PHD RAW DATA/10th day/NP AI/4834/pdata/1/outd
- NMR PHD RAW DATA/10th day/NP AI/4834/pdata/1/proc
- NMR PHD RAW DATA/10th day/NP AI/4834/pdata/1/procs
- NMR PHD RAW DATA/10th day/NP AI/4834/pdata/1/title
- NMR PHD RAW DATA/10th day/NP AI/4834/priority
- NMR PHD RAW DATA/10th day/NP AI/4834/prosol_History
- NMR PHD RAW DATA/10th day/NP AI/4834/pulseprogram
- NMR PHD RAW DATA/10th day/NP AI/4834/scon2
- NMR PHD RAW DATA/10th day/NP AI/4834/shimvalues
- NMR PHD RAW DATA/10th day/NP AI/4834/specpar
- NMR PHD RAW DATA/10th day/NP AI/4834/uxnmr.info
- NMR PHD RAW DATA/10th day/NP AI/4834/uxnmr.par
- NMR PHD RAW DATA/10th day/NP AI/4935/
- NMR PHD RAW DATA/10th day/NP AI/4935/acqu
- NMR PHD RAW DATA/10th day/NP AI/4935/acqus
- NMR PHD RAW DATA/10th day/NP AI/4935/audita.txt
- NMR PHD RAW DATA/10th day/NP AI/4935/fid
- NMR PHD RAW DATA/10th day/NP AI/4935/format.temp
- NMR PHD RAW DATA/10th day/NP AI/4935/pdata/
- NMR PHD RAW DATA/10th day/NP AI/4935/pdata/1/
- NMR PHD RAW DATA/10th day/NP AI/4935/pdata/1/outd
- NMR PHD RAW DATA/10th day/NP AI/4935/pdata/1/proc
- NMR PHD RAW DATA/10th day/NP AI/4935/pdata/1/procs
- NMR PHD RAW DATA/10th day/NP AI/4935/pdata/1/title
- NMR PHD RAW DATA/10th day/NP AI/4935/priority
- NMR PHD RAW DATA/10th day/NP AI/4935/prosol_History
- NMR PHD RAW DATA/10th day/NP AI/4935/pulseprogram
- NMR PHD RAW DATA/10th day/NP AI/4935/scon2
- NMR PHD RAW DATA/10th day/NP AI/4935/shimvalues
- NMR PHD RAW DATA/10th day/NP AI/4935/specpar
- NMR PHD RAW DATA/10th day/NP AI/4935/uxnmr.info
- NMR PHD RAW DATA/10th day/NP AI/4935/uxnmr.par
- NMR PHD RAW DATA/10th day/NP/4214/
- NMR PHD RAW DATA/10th day/NP/4214/acqu
- NMR PHD RAW DATA/10th day/NP/4214/acqus
- NMR PHD RAW DATA/10th day/NP/4214/audita.txt
- NMR PHD RAW DATA/10th day/NP/4214/fid
- NMR PHD RAW DATA/10th day/NP/4214/format.temp
- NMR PHD RAW DATA/10th day/NP/4214/pdata/
- NMR PHD RAW DATA/10th day/NP/4214/pdata/1/
- NMR PHD RAW DATA/10th day/NP/4214/pdata/1/outd
- NMR PHD RAW DATA/10th day/NP/4214/pdata/1/proc
- NMR PHD RAW DATA/10th day/NP/4214/pdata/1/procs
- NMR PHD RAW DATA/10th day/NP/4214/pdata/1/title
- NMR PHD RAW DATA/10th day/NP/4214/prosol_History
- NMR PHD RAW DATA/10th day/NP/4214/pulseprogram
- NMR PHD RAW DATA/10th day/NP/4214/scon2
- NMR PHD RAW DATA/10th day/NP/4214/shimvalues
- NMR PHD RAW DATA/10th day/NP/4214/specpar
- NMR PHD RAW DATA/10th day/NP/4214/uxnmr.info
- NMR PHD RAW DATA/10th day/NP/4214/uxnmr.par
- NMR PHD RAW DATA/10th day/NP/4505/
- NMR PHD RAW DATA/10th day/NP/4505/acqu
- NMR PHD RAW DATA/10th day/NP/4505/acqus
- NMR PHD RAW DATA/10th day/NP/4505/audita.txt
- NMR PHD RAW DATA/10th day/NP/4505/fid
- NMR PHD RAW DATA/10th day/NP/4505/format.temp
- NMR PHD RAW DATA/10th day/NP/4505/pdata/
- NMR PHD RAW DATA/10th day/NP/4505/pdata/1/
- NMR PHD RAW DATA/10th day/NP/4505/pdata/1/outd
- NMR PHD RAW DATA/10th day/NP/4505/pdata/1/proc
- NMR PHD RAW DATA/10th day/NP/4505/pdata/1/procs
- NMR PHD RAW DATA/10th day/NP/4505/pdata/1/title
- NMR PHD RAW DATA/10th day/NP/4505/prosol_History
- NMR PHD RAW DATA/10th day/NP/4505/pulseprogram
- NMR PHD RAW DATA/10th day/NP/4505/scon2
- NMR PHD RAW DATA/10th day/NP/4505/shimvalues
- NMR PHD RAW DATA/10th day/NP/4505/specpar
- NMR PHD RAW DATA/10th day/NP/4505/uxnmr.info
- NMR PHD RAW DATA/10th day/NP/4505/uxnmr.par
- NMR PHD RAW DATA/10th day/NP/4539/
- NMR PHD RAW DATA/10th day/NP/4539/acqu
- NMR PHD RAW DATA/10th day/NP/4539/acqus
- NMR PHD RAW DATA/10th day/NP/4539/audita.txt
- NMR PHD RAW DATA/10th day/NP/4539/fid
- NMR PHD RAW DATA/10th day/NP/4539/format.temp
- NMR PHD RAW DATA/10th day/NP/4539/pdata/
- NMR PHD RAW DATA/10th day/NP/4539/pdata/1/
- NMR PHD RAW DATA/10th day/NP/4539/pdata/1/1i
- NMR PHD RAW DATA/10th day/NP/4539/pdata/1/1r
- NMR PHD RAW DATA/10th day/NP/4539/pdata/1/auditp.txt
- NMR PHD RAW DATA/10th day/NP/4539/pdata/1/outd
- NMR PHD RAW DATA/10th day/NP/4539/pdata/1/peaklist.xml
- NMR PHD RAW DATA/10th day/NP/4539/pdata/1/peakrng
- NMR PHD RAW DATA/10th day/NP/4539/pdata/1/peaks
- NMR PHD RAW DATA/10th day/NP/4539/pdata/1/proc
- NMR PHD RAW DATA/10th day/NP/4539/pdata/1/procs
- NMR PHD RAW DATA/10th day/NP/4539/pdata/1/thumb.png
- NMR PHD RAW DATA/10th day/NP/4539/pdata/1/title
- NMR PHD RAW DATA/10th day/NP/4539/prosol_History
- NMR PHD RAW DATA/10th day/NP/4539/pulseprogram
- NMR PHD RAW DATA/10th day/NP/4539/scon2
- NMR PHD RAW DATA/10th day/NP/4539/shimvalues
- NMR PHD RAW DATA/10th day/NP/4539/specpar
- NMR PHD RAW DATA/10th day/NP/4539/uxnmr.info
- NMR PHD RAW DATA/10th day/NP/4539/uxnmr.par
- NMR PHD RAW DATA/10th day/NP/4640/
- NMR PHD RAW DATA/10th day/NP/4640/acqu
- NMR PHD RAW DATA/10th day/NP/4640/acqus
- NMR PHD RAW DATA/10th day/NP/4640/audita.txt
- NMR PHD RAW DATA/10th day/NP/4640/fid
- NMR PHD RAW DATA/10th day/NP/4640/format.temp
- NMR PHD RAW DATA/10th day/NP/4640/fq1list
- NMR PHD RAW DATA/10th day/NP/4640/pdata/
- NMR PHD RAW DATA/10th day/NP/4640/pdata/1/
- NMR PHD RAW DATA/10th day/NP/4640/pdata/1/outd
- NMR PHD RAW DATA/10th day/NP/4640/pdata/1/proc
- NMR PHD RAW DATA/10th day/NP/4640/pdata/1/procs
- NMR PHD RAW DATA/10th day/NP/4640/pdata/1/title
- NMR PHD RAW DATA/10th day/NP/4640/prosol_History
- NMR PHD RAW DATA/10th day/NP/4640/pulseprogram
- NMR PHD RAW DATA/10th day/NP/4640/scon2
- NMR PHD RAW DATA/10th day/NP/4640/shimvalues
- NMR PHD RAW DATA/10th day/NP/4640/specpar
- NMR PHD RAW DATA/10th day/NP/4640/uxnmr.info
- NMR PHD RAW DATA/10th day/NP/4640/uxnmr.par
- NMR PHD RAW DATA/10th day/NP/4802/
- NMR PHD RAW DATA/10th day/NP/4802/acqu
- NMR PHD RAW DATA/10th day/NP/4802/acqus
- NMR PHD RAW DATA/10th day/NP/4802/audita.txt
- NMR PHD RAW DATA/10th day/NP/4802/fid
- NMR PHD RAW DATA/10th day/NP/4802/format.temp
- NMR PHD RAW DATA/10th day/NP/4802/pdata/
- NMR PHD RAW DATA/10th day/NP/4802/pdata/1/
- NMR PHD RAW DATA/10th day/NP/4802/pdata/1/outd
- NMR PHD RAW DATA/10th day/NP/4802/pdata/1/proc
- NMR PHD RAW DATA/10th day/NP/4802/pdata/1/procs
- NMR PHD RAW DATA/10th day/NP/4802/pdata/1/title
- NMR PHD RAW DATA/10th day/NP/4802/priority
- NMR PHD RAW DATA/10th day/NP/4802/prosol_History
- NMR PHD RAW DATA/10th day/NP/4802/pulseprogram
- NMR PHD RAW DATA/10th day/NP/4802/scon2
- NMR PHD RAW DATA/10th day/NP/4802/shimvalues
- NMR PHD RAW DATA/10th day/NP/4802/specpar
- NMR PHD RAW DATA/10th day/NP/4802/uxnmr.info
- NMR PHD RAW DATA/10th day/NP/4802/uxnmr.par
- NMR PHD RAW DATA/10th day/NP/4981/
- NMR PHD RAW DATA/10th day/NP/4981/acqu
- NMR PHD RAW DATA/10th day/NP/4981/acqus
- NMR PHD RAW DATA/10th day/NP/4981/audita.txt
- NMR PHD RAW DATA/10th day/NP/4981/fid
- NMR PHD RAW DATA/10th day/NP/4981/format.temp
- NMR PHD RAW DATA/10th day/NP/4981/pdata/
- NMR PHD RAW DATA/10th day/NP/4981/pdata/1/
- NMR PHD RAW DATA/10th day/NP/4981/pdata/1/outd
- NMR PHD RAW DATA/10th day/NP/4981/pdata/1/proc
- NMR PHD RAW DATA/10th day/NP/4981/pdata/1/procs
- NMR PHD RAW DATA/10th day/NP/4981/pdata/1/title
- NMR PHD RAW DATA/10th day/NP/4981/priority
- NMR PHD RAW DATA/10th day/NP/4981/prosol_History
- NMR PHD RAW DATA/10th day/NP/4981/pulseprogram
- NMR PHD RAW DATA/10th day/NP/4981/scon2
- NMR PHD RAW DATA/10th day/NP/4981/shimvalues
- NMR PHD RAW DATA/10th day/NP/4981/specpar
- NMR PHD RAW DATA/10th day/NP/4981/uxnmr.info
- NMR PHD RAW DATA/10th day/NP/4981/uxnmr.par
- NMR PHD RAW DATA/10th day/Pregnant/
- NMR PHD RAW DATA/10th day/Pregnant/4218/
- NMR PHD RAW DATA/10th day/Pregnant/4218/acqu
- NMR PHD RAW DATA/10th day/Pregnant/4218/acqus
- NMR PHD RAW DATA/10th day/Pregnant/4218/audita.txt
- NMR PHD RAW DATA/10th day/Pregnant/4218/fid
- NMR PHD RAW DATA/10th day/Pregnant/4218/format.temp
- NMR PHD RAW DATA/10th day/Pregnant/4218/pdata/
- NMR PHD RAW DATA/10th day/Pregnant/4218/pdata/1/
- NMR PHD RAW DATA/10th day/Pregnant/4218/pdata/1/outd
- NMR PHD RAW DATA/10th day/Pregnant/4218/pdata/1/proc
- NMR PHD RAW DATA/10th day/Pregnant/4218/pdata/1/procs
- NMR PHD RAW DATA/10th day/Pregnant/4218/pdata/1/title
- NMR PHD RAW DATA/10th day/Pregnant/4218/prosol_History
- NMR PHD RAW DATA/10th day/Pregnant/4218/pulseprogram
- NMR PHD RAW DATA/10th day/Pregnant/4218/scon2
- NMR PHD RAW DATA/10th day/Pregnant/4218/shimvalues
- NMR PHD RAW DATA/10th day/Pregnant/4218/specpar
- NMR PHD RAW DATA/10th day/Pregnant/4218/uxnmr.info
- NMR PHD RAW DATA/10th day/Pregnant/4218/uxnmr.par
- NMR PHD RAW DATA/10th day/Pregnant/4465/
- NMR PHD RAW DATA/10th day/Pregnant/4465/acqu
- NMR PHD RAW DATA/10th day/Pregnant/4465/acqus
- NMR PHD RAW DATA/10th day/Pregnant/4465/audita.txt
- NMR PHD RAW DATA/10th day/Pregnant/4465/fid
[truncated: 644 more entries]
