# Supplementary material for: Exploration of urinary metabolite dynamicity for early detection of pregnancy in water buffaloes
Source: Sci Rep. 2022 Sep 29;12:16295. doi: 10.1038/s41598-022-20298-1 (PMC9523026; doi:10.1038/s41598-022-20298-1)
Supplement: Supplementary file 6 — Supplementary Information 6. [file 41598_2022_20298_MOESM6_ESM.zip › NMR PHD RAW DATA/0th day/NP/4924/pdata/1/auditp.txt]

##TITLE= Audit trail, TOPSPIN		Version 3.2
##JCAMPDX= 5.01
##ORIGIN= Bruker BioSpin GmbH
##OWNER= cil
$$ C:/Bruker/TopSpin3.2/data/cil/nmr/archana 10-9-18/4/pdata/1/auditp.txt
##AUDIT TRAIL=  $$ (NUMBER, WHEN, WHO, WHERE, PROCESS, VERSION, WHAT)
(   1,<2018-09-10 12:36:55.208 +0530>,<cil>,<CZC2138C6V>,<go>,<TOPSPIN 3.2>,
      <created by zg
	started at 2018-09-10 12:33:44.213 +0530,
	POWCHK enabled, PULCHK disabled,
       configuration hash MD5:
       60 B1 28 8B E4 EA F6 C1 A4 B5 5F D0 78 74 1D D4
       data hash MD5: 64K
       D6 CC 28 EA D6 34 8A DD 55 86 3B 20 50 8B 70 5B>)
(   2,<2018-09-10 12:36:55.975 +0530>,<cil>,<CZC2138C6V>,<audit>,<TOPSPIN 3.2>,
      <user comment:
       ICON-NMR User ID: cil
       data hash MD5: 64K
       D6 CC 28 EA D6 34 8A DD 55 86 3B 20 50 8B 70 5B>)
(   3,<2018-09-10 12:37:06.029 +0530>,<cil>,<CZC2138C6V>,<proc1d>,<TOPSPIN 3.2>,
      <Start of raw data processing
       efp LB = 0.3 FT_mod = 6 PKNL = 1 PHC0 = 0 PHC1 = 0 SI = 64K 
       data hash MD5: 64K
       C4 DB EA D0 B9 95 D3 6C 70 01 8B 07 A0 90 56 9B>)
(   4,<2018-09-10 12:37:06.700 +0530>,<cil>,<CZC2138C6V>,<proc1d>,<TOPSPIN 3.2>,
      <apk 
       data hash MD5: 64K
       97 EF E5 B7 AD D1 AC 85 06 7E 47 59 0B F2 A6 B9>)
(   5,<2018-09-10 12:37:06.871 +0530>,<cil>,<CZC2138C6V>,<proc1d>,<TOPSPIN 3.2>,
      <abs n ABSG = 5 
       data hash MD5: 64K
       BD D0 86 08 FA BB 9C C7 E4 E9 BE 12 C5 1C 90 FE>)
##END=

$$ hash MD5
$$ 3A 85 56 A9 67 AB BF 01 DB 61 79 6E 41 0F 85 F2
