# Supplementary material for: Exploration of urinary metabolite dynamicity for early detection of pregnancy in water buffaloes
Source: Sci Rep. 2022 Sep 29;12:16295. doi: 10.1038/s41598-022-20298-1 (PMC9523026; doi:10.1038/s41598-022-20298-1)
Supplement: Supplementary file 6 — Supplementary Information 6. [file 41598_2022_20298_MOESM6_ESM.zip › NMR PHD RAW DATA/0th day/NP/4924/pdata/1/peaklist.xml]

<?xml version="1.0" encoding="UTF-8"?>
<PeakList>
  <PeakList1D>
    <PeakList1DHeader creator="cil" date="2018-09-10T12:37:08.269+05:30" expNo="4" name="archana 10-9-18" owner="" procNo="1" source="C:/Bruker/TopSpin3.2/data/cil/nmr">
      <PeakPickDetails>F1=16.188601ppm, F2=-3.837700ppm, MI=0.00cm, MAXI=10000.00cm, PC=1.000
      </PeakPickDetails>
    </PeakList1DHeader>
    <Peak1D F1="5.532002" intensity="8.709653e+000" type="0"/>
    <Peak1D F1="5.514249" intensity="1.100905e+001" type="0"/>
    <Peak1D F1="5.330631" intensity="5.572762e+000" type="0"/>
    <Peak1D F1="5.312127" intensity="4.657931e+000" type="0"/>
    <Peak1D F1="5.260444" intensity="7.972626e+000" type="0"/>
    <Peak1D F1="5.240933" intensity="1.117443e+001" type="0"/>
    <Peak1D F1="2.589854" intensity="1.648769e+002" type="0"/>
    <Peak1D F1="2.539437" intensity="5.075504e+002" type="0"/>
    <Peak1D F1="2.439740" intensity="2.287344e+002" type="0"/>
    <Peak1D F1="1.728681" intensity="7.727841e+000" type="0"/>
    <Peak1D F1="1.664927" intensity="9.608570e+000" type="0"/>
    <Peak1D F1="1.654572" intensity="1.360416e+001" type="0"/>
    <Peak1D F1="0.958288" intensity="5.029334e+000" type="0"/>
    <Peak1D F1="0.723124" intensity="1.500000e+001" type="0"/>
    <Peak1D F1="0.034340" intensity="5.005727e+000" type="0"/>
  </PeakList1D>
</PeakList>
