# Supplementary material for: Exploration of urinary metabolite dynamicity for early detection of pregnancy in water buffaloes
Source: Sci Rep. 2022 Sep 29;12:16295. doi: 10.1038/s41598-022-20298-1 (PMC9523026; doi:10.1038/s41598-022-20298-1)
Supplement: Supplementary file 6 — Supplementary Information 6. [file 41598_2022_20298_MOESM6_ESM.zip › NMR PHD RAW DATA/0th day/NP/4924/pdata/1/peakrng]

P    #regions in PPM
# 2018-09-10 12:37:08 +0530  cil@CZC2138C6V
# low field   high field   mi   maxi
  16.1886  -3.8377  0.000  10000.000  # for region 1
