# Supplementary material for: Exploration of urinary metabolite dynamicity for early detection of pregnancy in water buffaloes
Source: Sci Rep. 2022 Sep 29;12:16295. doi: 10.1038/s41598-022-20298-1 (PMC9523026; doi:10.1038/s41598-022-20298-1)
Supplement: Supplementary file 6 — Supplementary Information 6. [file 41598_2022_20298_MOESM6_ESM.zip › NMR PHD RAW DATA/0th day/NP/4924/shimvalues]

# Mon Sep 10 12:36:55 2018
#$$PROBEID=3
#$$PROBEINFO=5 mm PABBO BB/19F-1H/D Z-GRD Z108618/0563
#$$PICSINFO=Z108618_0563_03.par
#$$SHIMID=313232
#
# Active Shim Gradients
#
Z           		-799            
Z2          		18668           
Z3          		-2015           
Z4          		15721           
Z5          		-4636           
Z6          		29897           
X           		-831            
XZ          		-1595           
XZ2         		-52156          
XZ3         		-10993          
Y           		-2089           
YZ          		-26975          
YZ2         		60444           
YZ3         		-4231           
XY          		-1490           
XYZ         		1942            
(X2-Y2)     		-8419           
(X2-Y2)Z    		15410           
X3          		-7792           
Y3          		9314            
#
# Lock Parameter
#
FIELD		6048.132
LOCKPHASE		189.204 
LOCKPOWER		-20.000 
LOCKGAIN		107.254 
LOCKDC		-75.000 
LOCKSHIFT		2.490   
LOOPGAIN		5.000   
LOOPTIME		0.250   
LOOPFILTER		500.000 
#
IEEE64_VERSION_CODE 1
#
# Shim currents 
#
SHIM_SETTING [1 ]  -387.38407535   
SHIM_SETTING [2 ]  9240.48387560   
SHIM_SETTING [3 ]  -1059.67696364  
SHIM_SETTING [4 ]  8269.24834889   
SHIM_SETTING [5 ]  -2438.29460804  
SHIM_SETTING [6 ]  -437.17100000   
SHIM_SETTING [7 ]  -839.00800000   
SHIM_SETTING [8 ]  -27434.27800000 
SHIM_SETTING [9 ]  -4428.38300000  
SHIM_SETTING [10]  -783.73800000   
SHIM_SETTING [11]  -1098.86600000  
SHIM_SETTING [12]  -14188.94100000 
SHIM_SETTING [13]  31793.28700000  
SHIM_SETTING [14]  -2225.24700000  
SHIM_SETTING [15]  15725.63500000  
SHIM_SETTING [16]  8105.71700000   
SHIM_SETTING [17]  -5782.48600000  
SHIM_SETTING [18]  1021.50900000   
SHIM_SETTING [19]  -4098.65300000  
SHIM_SETTING [20]  4899.26500000   
