# Supplementary material for: Exploration of urinary metabolite dynamicity for early detection of pregnancy in water buffaloes
Source: Sci Rep. 2022 Sep 29;12:16295. doi: 10.1038/s41598-022-20298-1 (PMC9523026; doi:10.1038/s41598-022-20298-1)
Supplement: Supplementary file 6 — Supplementary Information 6. [file 41598_2022_20298_MOESM6_ESM.zip › NMR PHD RAW DATA/0th day/NP/4924/specpar]

##TITLE= Parameter file, TOPSPIN		Version 3.2
##JCAMPDX= 5.0
##DATATYPE= Parameter Values
##NPOINTS= 2237	$$ modification sequence number
##ORIGIN= Bruker BioSpin GmbH
##OWNER= nmrsu
$$ 2018-08-20 09:20:16.090 +0530  cil@CZC2138C6V
$$ C:/Bruker/TopSpin3.2/conf/instr/spect/specpar
$$ process C:\Bruker\TopSpin3.2\prog\mod\cprserver.exe
##$ANCIEN= (0..7)
0 0 0 0 0 0 0 0
##$BF1= 100.13
##$BF2= 100.13
##$BF3= 100.13
##$DEC= 1
##$DECB= 1
##$DEF19F= yes
##$DEFRSEL= yes
##$HPMOD= (0..7)
0 0 0 0 0 0 0 0
##$HPPRECH= (0..15)
-1 -1 -1 -1 -1 -1 -1 -1 -1 -1 -1 -1 -1 -1 -1 -1
##$LOCSW19F= -1
##$LOCSW2H= -1
##$NUC1= 70
##$NUC2= 1
##$NUC3= 0
##$NUC4= 0
##$NUC5= 0
##$NUC6= 0
##$NUC7= 0
##$NUC8= 0
##$NUCARR= (0..123)
400.1145 400.1145 61.420011887 426.77802625 304.804973455 58.881193918
155.499687048 56.223341326 42.986933488 128.37263215 100.608871048 28.903811348
40.543250184 54.241350143 376.483781643 31.586222969 105.837887426 24.493549272
104.257271104 79.491495929 161.96931845 30.71278902 39.202854606 32.632238305
18.670834997 10.248152694 26.927821883 97.19480205 22.556590976 22.562604697
39.892652004 105.241908875 22.616456108 99.185255655 12.954819256 94.9354635
35.754435778 106.092252217 113.647294228 25.034376039 96.03289755 122.021734726
13.957254121 68.510061393 76.307888882 20.876862292 100.244606807 108.056994463
15.394805502 38.63082691 130.91928092 17.340250226 19.606402727 37.195836261
97.932705215 26.07516588 26.622398481 90.059076033 18.425876898 20.651385768
12.749436482 18.309639635 16.195910753 18.619460295 84.886211725 88.798111185
87.488056289 87.67560596 130.912458968 142.569834937 149.205225774 95.749708511
51.851706303 104.708932355 126.235200486 80.052852571 111.272586663 32.98512329
52.479585983 39.749202953 44.464436303 52.792307474 56.518737859 122.5150599
21.80624025 13.4438472 16.68477465 13.7639388 99.4684647 43.9325721 12.28351515
16.12461435 96.1875258 13.7639388 19.2855189 85.3844343 11.5232976 33.16949205
70.017260705 19.289520045 45.62905758 32.533309995 16.032588015 10.070881965
47.972128092 16.670318513 90.124190667 91.032450582 9.131937269 31.070491383
6.87396711 7.486142295 86.011749818 6.917979705 71.663795891 26.453902263
228.558206064 230.801399995 83.706350086 64.295551335 7.367708403 100 100
100
##$OBS= 1
##$OFFSF= (0..7)
0 0 0 0 0 0 0 0
##$OFFSH= (0..7)
2470.89999999162 999.999999976353 0 0 0 0 0 0
##$OFFSX= (0..7)
0 5.00000000158707 0 0 0 0 0 0
##$OFFSXAS= (0..7)
0 0 0 0 0 0 0 0
##$OFSF1= 0
##$OFSF2= 0
##$OFSH1= 0
##$OFSH2= 0
##$OFSH3= 0
##$OFSX1= 0
##$OFSX2= 0
##$OFSY= 0
##$PACOIL= (0..15)
0 0 0 0 0 0 0 0 0 0 0 0 0 0 0 0
##$PRECHAN= (0..15)
-1 2 0 1 -1 -1 -1 -1 -1 -1 -1 -1 -1 -1 -1 -1
##$RECPRE= (0..15)
-1 0 -1 -1 -1 -1 -1 -1 -1 -1 -1 -1 -1 -1 -1 -1
##$RECSEL= (0..15)
0 0 1 0 0 0 0 0 0 0 0 0 0 0 0 0
##$SELREC= (0..9)
0 0 0 0 0 0 0 0 0 0
##$SFO1= 149.205226
##$SFO2= 400.1145
##$SFO3= 400.1145
##$SFO4= 400.1145
##$SFO5= 400.1145
##$SFO6= 400.1145
##$SFO7= 400.1145
##$SFO8= 400.1145
##$TY= (0..123)
0 0 0 0 0 0 0 0 0 0 0 0 0 0 0 0 0 0 0 0 0 0 0 0 0 0 0 0 0 0 0 0 0 0 0 0
0 0 0 0 0 0 0 0 0 0 0 0 0 0 0 0 0 0 0 0 0 0 0 0 0 0 0 0 0 0 0 0 0 0 0 0
0 0 0 0 0 0 0 0 0 0 0 0 0 0 0 0 0 0 0 0 0 0 0 0 0 0 0 0 0 0 0 0 0 0 0 0
0 0 0 0 0 0 0 0 0 0 0 0 0 0 0 0
##END=
