# Supplementary material for: Exploration of urinary metabolite dynamicity for early detection of pregnancy in water buffaloes
Source: Sci Rep. 2022 Sep 29;12:16295. doi: 10.1038/s41598-022-20298-1 (PMC9523026; doi:10.1038/s41598-022-20298-1)
Supplement: Supplementary file 6 — Supplementary Information 6. [file 41598_2022_20298_MOESM6_ESM.zip › NMR PHD RAW DATA/10th day/NP AI/4340/scon2]

##TITLE= Parameter file, TOPSPIN		Version 3.2
##JCAMPDX= 5.0
##DATATYPE= Parameter Values
##NPOINTS= 1	$$ modification sequence number
##ORIGIN= Bruker BioSpin GmbH
##OWNER= cil
$$ 2018-09-19 12:06:37.412 +0530  cil@CZC2138C6V
$$ C:/Bruker/TopSpin3.2/data/cil/nmr/archana 19-9-18/9/scon2
$$ process C:\Bruker\TopSpin3.2\prog\mod\go.exe
##$BLKTR= (0..19)
3 3 3 3 3 3 3 3 3 3 3 3 3 3 3 3 3 3 3 3
##$DE1= 4.5
##$DEADC= 0.5
##$DEPA= 4.5
##$DERX= 1.5
##$FILCOR= 0
##$GRADCHAN= 0
##$GRADPRE= (0..1)
10 10
##$HD_BLKTR= (0..19)
1 1 1 1 1 1 1 1 1 1 1 1 1 1 1 1 1 1 1 1
##$HD_DE1= 5
##$HD_DEADC= 0
##$HD_DEPA= 2.5
##$HD_DERX= 0
##END=
