# Supplementary material for: Exploration of urinary metabolite dynamicity for early detection of pregnancy in water buffaloes
Source: Sci Rep. 2022 Sep 29;12:16295. doi: 10.1038/s41598-022-20298-1 (PMC9523026; doi:10.1038/s41598-022-20298-1)
Supplement: Supplementary file 6 — Supplementary Information 6. [file 41598_2022_20298_MOESM6_ESM.zip › NMR PHD RAW DATA/10th day/NP AI/4834/pdata/1/title]

4834
PROTON D2O {C:\Bruker\TopSpin3.2} cil 13
