# Supplementary material for: Exploration of urinary metabolite dynamicity for early detection of pregnancy in water buffaloes
Source: Sci Rep. 2022 Sep 29;12:16295. doi: 10.1038/s41598-022-20298-1 (PMC9523026; doi:10.1038/s41598-022-20298-1)
Supplement: Supplementary file 6 — Supplementary Information 6. [file 41598_2022_20298_MOESM6_ESM.zip › NMR PHD RAW DATA/10th day/NP AI/4834/shimvalues]

# Tue Sep 25 12:15:09 2018
#$$PROBEID=3
#$$PROBEINFO=5 mm PABBO BB/19F-1H/D Z-GRD Z108618/0563
#$$PICSINFO=Z108618_0563_03.par
#$$SHIMID=313232
#
# Active Shim Gradients
#
Z           		-1276           
Z2          		18302           
Z3          		-3179           
Z4          		10938           
Z5          		-2430           
Z6          		29897           
X           		-831            
XZ          		-1611           
XZ2         		-52156          
XZ3         		-10993          
Y           		-2091           
YZ          		-26973          
YZ2         		60444           
YZ3         		-4231           
XY          		-1482           
XYZ         		1942            
(X2-Y2)     		-8427           
(X2-Y2)Z    		15410           
X3          		-7792           
Y3          		9314            
#
# Lock Parameter
#
FIELD		5927.333
LOCKPHASE		199.960 
LOCKPOWER		-18.000 
LOCKGAIN		111.454 
LOCKDC		-75.000 
LOCKSHIFT		4.700   
LOOPGAIN		5.000   
LOOPTIME		0.250   
LOOPFILTER		500.000 
#
IEEE64_VERSION_CODE 1
#
# Shim currents 
#
SHIM_SETTING [1 ]  -618.91341036   
SHIM_SETTING [2 ]  9059.63459560   
SHIM_SETTING [3 ]  -1672.08007118  
SHIM_SETTING [4 ]  5753.14640360   
SHIM_SETTING [5 ]  -1278.29567915  
SHIM_SETTING [6 ]  -437.17100000   
SHIM_SETTING [7 ]  -847.42400000   
SHIM_SETTING [8 ]  -27434.27800000 
SHIM_SETTING [9 ]  -4432.59100000  
SHIM_SETTING [10]  -779.53000000   
SHIM_SETTING [11]  -1099.91800000  
SHIM_SETTING [12]  -14187.88900000 
SHIM_SETTING [13]  31793.28700000  
SHIM_SETTING [14]  -2225.24700000  
SHIM_SETTING [15]  15725.63500000  
SHIM_SETTING [16]  8105.71700000   
SHIM_SETTING [17]  -5782.48600000  
SHIM_SETTING [18]  1021.50900000   
SHIM_SETTING [19]  -4098.65300000  
SHIM_SETTING [20]  4899.26500000   
