# Supplementary material for: Exploration of urinary metabolite dynamicity for early detection of pregnancy in water buffaloes
Source: Sci Rep. 2022 Sep 29;12:16295. doi: 10.1038/s41598-022-20298-1 (PMC9523026; doi:10.1038/s41598-022-20298-1)
Supplement: Supplementary file 6 — Supplementary Information 6. [file 41598_2022_20298_MOESM6_ESM.zip › NMR PHD RAW DATA/10th day/NP/4214/audita.txt]

##TITLE= Audit trail, TOPSPIN		Version 3.2
##JCAMPDX= 5.01
##ORIGIN= Bruker BioSpin GmbH
##OWNER= cil
$$ C:/Bruker/TopSpin3.2/data/cil/nmr/archana 19-9-18/4/audita.txt
##AUDIT TRAIL=  $$ (NUMBER, WHEN, WHO, WHERE, PROCESS, VERSION, WHAT)
(   1,<2018-09-19 11:44:04.345 +0530>,<cil>,<CZC2138C6V>,<go>,<TOPSPIN 3.2>,
      <created by zg
	started at 2018-09-19 11:41:18.961 +0530,
	POWCHK enabled, PULCHK disabled,
       configuration hash MD5:
       60 B1 28 8B E4 EA F6 C1 A4 B5 5F D0 78 74 1D D4
       data hash MD5: 64K
       D5 28 5E 42 EA 12 A8 69 55 9D E3 AE 87 32 2D DA>)
(   2,<2018-09-19 11:44:05.000 +0530>,<cil>,<CZC2138C6V>,<audit>,<TOPSPIN 3.2>,
      <user comment:
       ICON-NMR User ID: cil
       data hash MD5: 64K
       D5 28 5E 42 EA 12 A8 69 55 9D E3 AE 87 32 2D DA>)
##END=

$$ hash MD5
$$ B3 A7 E3 EB 96 EB DC ED 94 17 EE 09 6D 89 83 31
