# Supplementary material for: Exploration of urinary metabolite dynamicity for early detection of pregnancy in water buffaloes
Source: Sci Rep. 2022 Sep 29;12:16295. doi: 10.1038/s41598-022-20298-1 (PMC9523026; doi:10.1038/s41598-022-20298-1)
Supplement: Supplementary file 6 — Supplementary Information 6. [file 41598_2022_20298_MOESM6_ESM.zip › NMR PHD RAW DATA/10th day/NP/4505/audita.txt]

##TITLE= Audit trail, TOPSPIN		Version 3.2
##JCAMPDX= 5.01
##ORIGIN= Bruker BioSpin GmbH
##OWNER= cil
$$ C:/Bruker/TopSpin3.2/data/cil/nmr/archana 19-9-18/6/audita.txt
##AUDIT TRAIL=  $$ (NUMBER, WHEN, WHO, WHERE, PROCESS, VERSION, WHAT)
(   1,<2018-09-19 11:54:09.614 +0530>,<cil>,<CZC2138C6V>,<go>,<TOPSPIN 3.2>,
      <created by zg
	started at 2018-09-19 11:51:24.358 +0530,
	POWCHK enabled, PULCHK disabled,
       configuration hash MD5:
       60 B1 28 8B E4 EA F6 C1 A4 B5 5F D0 78 74 1D D4
       data hash MD5: 64K
       C4 A4 DC F2 B3 61 C3 93 8E C6 78 66 50 8D 03 2A>)
(   2,<2018-09-19 11:54:10.238 +0530>,<cil>,<CZC2138C6V>,<audit>,<TOPSPIN 3.2>,
      <user comment:
       ICON-NMR User ID: cil
       data hash MD5: 64K
       C4 A4 DC F2 B3 61 C3 93 8E C6 78 66 50 8D 03 2A>)
##END=

$$ hash MD5
$$ 44 51 29 75 CA 68 94 F2 93 3A 87 F7 AE 2B 26 62
