# Supplementary material for: Exploration of urinary metabolite dynamicity for early detection of pregnancy in water buffaloes
Source: Sci Rep. 2022 Sep 29;12:16295. doi: 10.1038/s41598-022-20298-1 (PMC9523026; doi:10.1038/s41598-022-20298-1)
Supplement: Supplementary file 6 — Supplementary Information 6. [file 41598_2022_20298_MOESM6_ESM.zip › NMR PHD RAW DATA/10th day/NP/4505/shimvalues]

# Wed Sep 19 11:54:09 2018
#$$PROBEID=3
#$$PROBEINFO=5 mm PABBO BB/19F-1H/D Z-GRD Z108618/0563
#$$PICSINFO=Z108618_0563_03.par
#$$SHIMID=313232
#
# Active Shim Gradients
#
Z           		-771            
Z2          		18806           
Z3          		-2275           
Z4          		13483           
Z5          		-574            
Z6          		29897           
X           		-830            
XZ          		-1607           
XZ2         		-52156          
XZ3         		-10993          
Y           		-2092           
YZ          		-26967          
YZ2         		60444           
YZ3         		-4231           
XY          		-1488           
XYZ         		1942            
(X2-Y2)     		-8437           
(X2-Y2)Z    		15410           
X3          		-7792           
Y3          		9314            
#
# Lock Parameter
#
FIELD		5923.858
LOCKPHASE		190.971 
LOCKPOWER		-18.000 
LOCKGAIN		105.785 
LOCKDC		-75.000 
LOCKSHIFT		4.700   
LOOPGAIN		5.000   
LOOPTIME		0.250   
LOOPFILTER		500.000 
#
IEEE64_VERSION_CODE 1
#
# Shim currents 
#
SHIM_SETTING [1 ]  -373.77334492   
SHIM_SETTING [2 ]  9308.96065398   
SHIM_SETTING [3 ]  -1196.49699517  
SHIM_SETTING [4 ]  7091.97687758   
SHIM_SETTING [5 ]  -301.82102244   
SHIM_SETTING [6 ]  -436.64500000   
SHIM_SETTING [7 ]  -845.32000000   
SHIM_SETTING [8 ]  -27434.27800000 
SHIM_SETTING [9 ]  -4437.85100000  
SHIM_SETTING [10]  -782.68600000   
SHIM_SETTING [11]  -1100.44400000  
SHIM_SETTING [12]  -14184.73300000 
SHIM_SETTING [13]  31793.28700000  
SHIM_SETTING [14]  -2225.24700000  
SHIM_SETTING [15]  15725.63500000  
SHIM_SETTING [16]  8105.71700000   
SHIM_SETTING [17]  -5782.48600000  
SHIM_SETTING [18]  1021.50900000   
SHIM_SETTING [19]  -4098.65300000  
SHIM_SETTING [20]  4899.26500000   
