# Supplementary material for: Exploration of urinary metabolite dynamicity for early detection of pregnancy in water buffaloes
Source: Sci Rep. 2022 Sep 29;12:16295. doi: 10.1038/s41598-022-20298-1 (PMC9523026; doi:10.1038/s41598-022-20298-1)
Supplement: Supplementary file 6 — Supplementary Information 6. [file 41598_2022_20298_MOESM6_ESM.zip › NMR PHD RAW DATA/10th day/NP/4539/pdata/1/auditp.txt]

##TITLE= Audit trail, TOPSPIN		Version 3.2
##JCAMPDX= 5.01
##ORIGIN= Bruker BioSpin GmbH
##OWNER= cil
$$ C:/Bruker/TopSpin3.2/data/cil/nmr/archana 19-9-18/8/pdata/1/auditp.txt
##AUDIT TRAIL=  $$ (NUMBER, WHEN, WHO, WHERE, PROCESS, VERSION, WHAT)
(   1,<2018-09-19 12:04:20.051 +0530>,<cil>,<CZC2138C6V>,<go>,<TOPSPIN 3.2>,
      <created by zg
	started at 2018-09-19 12:01:34.778 +0530,
	POWCHK enabled, PULCHK disabled,
       configuration hash MD5:
       60 B1 28 8B E4 EA F6 C1 A4 B5 5F D0 78 74 1D D4
       data hash MD5: 64K
       85 AE D0 F9 87 5B 06 4C 44 46 14 D8 C5 A9 D8 5D>)
(   2,<2018-09-19 12:04:20.737 +0530>,<cil>,<CZC2138C6V>,<audit>,<TOPSPIN 3.2>,
      <user comment:
       ICON-NMR User ID: cil
       data hash MD5: 64K
       85 AE D0 F9 87 5B 06 4C 44 46 14 D8 C5 A9 D8 5D>)
(   3,<2018-09-19 15:33:43.486 +0530>,<cil>,<CZC2138C6V>,<proc1d>,<TOPSPIN 3.2>,
      <Start of raw data processing
       efp LB = 0.3 FT_mod = 6 PKNL = 1 PHC0 = 0 PHC1 = 0 SI = 64K 
       data hash MD5: 64K
       97 AC 24 9C AE 62 7D 65 AD 7F 6F 5F E9 04 90 E2>)
(   4,<2018-09-19 15:33:44.359 +0530>,<cil>,<CZC2138C6V>,<proc1d>,<TOPSPIN 3.2>,
      <apk 
       data hash MD5: 64K
       FC 86 FE E9 66 8A A2 2E 23 B7 56 65 19 66 D8 A7>)
(   5,<2018-09-19 15:33:44.468 +0530>,<cil>,<CZC2138C6V>,<proc1d>,<TOPSPIN 3.2>,
      <abs n ABSG = 5 
       data hash MD5: 64K
       49 5E 4C BC BB 6F 0F 1F B8 FF FB D8 EC AA EC 25>)
##END=

$$ hash MD5
$$ 8B 9B 3E 04 D8 FA 3F 88 61 83 B6 7B 55 58 91 F9
