# Supplementary material for: Exploration of urinary metabolite dynamicity for early detection of pregnancy in water buffaloes
Source: Sci Rep. 2022 Sep 29;12:16295. doi: 10.1038/s41598-022-20298-1 (PMC9523026; doi:10.1038/s41598-022-20298-1)
Supplement: Supplementary file 6 — Supplementary Information 6. [file 41598_2022_20298_MOESM6_ESM.zip › NMR PHD RAW DATA/10th day/NP/4539/pdata/1/peaklist.xml]

<?xml version="1.0" encoding="UTF-8"?>
<PeakList>
  <PeakList1D>
    <PeakList1DHeader creator="cil" date="2018-09-19T15:33:45.763+05:30" expNo="8" name="archana 19-9-18" owner="" procNo="1" source="C:/Bruker/TopSpin3.2/data/cil/nmr">
      <PeakPickDetails>F1=16.188601ppm, F2=-3.837700ppm, MI=0.00cm, MAXI=10000.00cm, PC=1.000
      </PeakPickDetails>
    </PeakList1DHeader>
    <Peak1D F1="16.172770" intensity="8.845214e-002" type="0"/>
    <Peak1D F1="16.094652" intensity="8.662404e-002" type="0"/>
    <Peak1D F1="15.994834" intensity="8.185588e-002" type="0"/>
    <Peak1D F1="15.953546" intensity="8.023082e-002" type="0"/>
    <Peak1D F1="15.941883" intensity="7.501393e-002" type="0"/>
    <Peak1D F1="15.932790" intensity="7.812805e-002" type="0"/>
    <Peak1D F1="15.866314" intensity="6.489659e-002" type="0"/>
    <Peak1D F1="15.816552" intensity="6.469363e-002" type="0"/>
    <Peak1D F1="15.758167" intensity="6.002553e-002" type="0"/>
    <Peak1D F1="15.696131" intensity="5.837674e-002" type="0"/>
    <Peak1D F1="15.610476" intensity="4.796367e-002" type="0"/>
    <Peak1D F1="15.584957" intensity="5.079612e-002" type="0"/>
    <Peak1D F1="15.576694" intensity="4.344973e-002" type="0"/>
    <Peak1D F1="15.564181" intensity="4.737264e-002" type="0"/>
    <Peak1D F1="15.465387" intensity="3.768312e-002" type="0"/>
    <Peak1D F1="15.452521" intensity="3.451608e-002" type="0"/>
    <Peak1D F1="12.454965" intensity="3.557279e-002" type="0"/>
    <Peak1D F1="12.434032" intensity="3.362964e-002" type="0"/>
    <Peak1D F1="12.206504" intensity="3.908231e-002" type="0"/>
    <Peak1D F1="12.095624" intensity="3.349336e-002" type="0"/>
    <Peak1D F1="12.048799" intensity="3.965747e-002" type="0"/>
    <Peak1D F1="11.996612" intensity="4.016817e-002" type="0"/>
    <Peak1D F1="11.991232" intensity="3.537374e-002" type="0"/>
    <Peak1D F1="11.949487" intensity="4.028071e-002" type="0"/>
    <Peak1D F1="11.916509" intensity="4.104871e-002" type="0"/>
    <Peak1D F1="11.877995" intensity="3.548162e-002" type="0"/>
    <Peak1D F1="11.860432" intensity="3.405665e-002" type="0"/>
    <Peak1D F1="11.758904" intensity="3.669864e-002" type="0"/>
    <Peak1D F1="11.738716" intensity="3.855881e-002" type="0"/>
    <Peak1D F1="11.725982" intensity="3.803592e-002" type="0"/>
    <Peak1D F1="11.716538" intensity="3.565057e-002" type="0"/>
    <Peak1D F1="11.672250" intensity="3.432737e-002" type="0"/>
    <Peak1D F1="11.638579" intensity="3.455482e-002" type="0"/>
    <Peak1D F1="11.604644" intensity="4.074470e-002" type="0"/>
    <Peak1D F1="11.590707" intensity="4.105324e-002" type="0"/>
    <Peak1D F1="11.488999" intensity="3.343514e-002" type="0"/>
    <Peak1D F1="11.468207" intensity="3.388720e-002" type="0"/>
    <Peak1D F1="11.444372" intensity="3.424274e-002" type="0"/>
    <Peak1D F1="11.381989" intensity="3.885336e-002" type="0"/>
    <Peak1D F1="11.358720" intensity="3.329386e-002" type="0"/>
    <Peak1D F1="11.347824" intensity="3.267448e-002" type="0"/>
    <Peak1D F1="11.222433" intensity="3.599780e-002" type="0"/>
    <Peak1D F1="11.206687" intensity="4.084327e-002" type="0"/>
    <Peak1D F1="11.168760" intensity="3.364527e-002" type="0"/>
    <Peak1D F1="11.102331" intensity="3.349575e-002" type="0"/>
    <Peak1D F1="11.066420" intensity="3.277922e-002" type="0"/>
    <Peak1D F1="11.062608" intensity="3.551848e-002" type="0"/>
    <Peak1D F1="11.035609" intensity="3.365004e-002" type="0"/>
    <Peak1D F1="11.023911" intensity="3.580117e-002" type="0"/>
    <Peak1D F1="11.005825" intensity="3.429551e-002" type="0"/>
    <Peak1D F1="10.953003" intensity="3.804645e-002" type="0"/>
    <Peak1D F1="10.790606" intensity="3.655726e-002" type="0"/>
    <Peak1D F1="8.435798" intensity="8.130706e-001" type="0"/>
    <Peak1D F1="8.354522" intensity="5.404484e-002" type="0"/>
    <Peak1D F1="7.985871" intensity="3.632432e-002" type="0"/>
    <Peak1D F1="7.974819" intensity="5.104611e-002" type="0"/>
    <Peak1D F1="7.933945" intensity="9.877821e-002" type="0"/>
    <Peak1D F1="7.914938" intensity="1.278097e-001" type="0"/>
    <Peak1D F1="7.778459" intensity="7.119693e-001" type="0"/>
    <Peak1D F1="7.761022" intensity="1.018198e+000" type="0"/>
    <Peak1D F1="7.757037" intensity="9.242057e-001" type="0"/>
    <Peak1D F1="7.736681" intensity="8.879385e+000" type="0"/>
    <Peak1D F1="7.734529" intensity="8.849663e+000" type="0"/>
    <Peak1D F1="7.721222" intensity="3.400338e+000" type="0"/>
    <Peak1D F1="7.716607" intensity="1.115825e+001" type="0"/>
    <Peak1D F1="7.712871" intensity="6.557406e+000" type="0"/>
    <Peak1D F1="7.633790" intensity="3.297797e-002" type="0"/>
    <Peak1D F1="7.554515" intensity="1.496081e+000" type="0"/>
    <Peak1D F1="7.551458" intensity="2.203642e+000" type="0"/>
    <Peak1D F1="7.548240" intensity="1.249866e+000" type="0"/>
    <Peak1D F1="7.538289" intensity="2.001900e+000" type="0"/>
    <Peak1D F1="7.533155" intensity="5.887270e+000" type="0"/>
    <Peak1D F1="7.527787" intensity="1.297320e+000" type="0"/>
    <Peak1D F1="7.517550" intensity="2.938731e+000" type="0"/>
    <Peak1D F1="7.514379" intensity="4.215953e+000" type="0"/>
    <Peak1D F1="7.511134" intensity="1.574207e+000" type="0"/>
    <Peak1D F1="7.462928" intensity="8.186918e+000" type="0"/>
    <Peak1D F1="7.459047" intensity="2.733588e+000" type="0"/>
    <Peak1D F1="7.446289" intensity="7.127152e+000" type="0"/>
    <Peak1D F1="7.443300" intensity="1.052225e+001" type="0"/>
    <Peak1D F1="7.429038" intensity="1.376870e+000" type="0"/>
    <Peak1D F1="7.425157" intensity="3.659246e+000" type="0"/>
    <Peak1D F1="7.378787" intensity="1.032066e-001" type="0"/>
    <Peak1D F1="7.366036" intensity="3.839855e-002" type="0"/>
    <Peak1D F1="7.299660" intensity="4.657725e-002" type="0"/>
    <Peak1D F1="7.271570" intensity="1.384577e-001" type="0"/>
    <Peak1D F1="7.267910" intensity="1.265087e-001" type="0"/>
    <Peak1D F1="7.258926" intensity="5.194420e-001" type="0"/>
    <Peak1D F1="7.252034" intensity="2.218130e-001" type="0"/>
    <Peak1D F1="7.247084" intensity="9.894358e-002" type="0"/>
    <Peak1D F1="7.239890" intensity="4.452921e-001" type="0"/>
    <Peak1D F1="7.237133" intensity="4.222172e-001" type="0"/>
    <Peak1D F1="7.215452" intensity="7.215270e-002" type="0"/>
    <Peak1D F1="7.185111" intensity="4.782985e-001" type="0"/>
    <Peak1D F1="7.164220" intensity="7.693588e-001" type="0"/>
    <Peak1D F1="7.117699" intensity="1.725725e-001" type="0"/>
    <Peak1D F1="7.111202" intensity="1.284639e+000" type="0"/>
    <Peak1D F1="7.105678" intensity="2.993738e-001" type="0"/>
    <Peak1D F1="7.094905" intensity="1.264929e-001" type="0"/>
    <Peak1D F1="7.089706" intensity="4.760356e-001" type="0"/>
    <Peak1D F1="6.957883" intensity="9.139279e-002" type="0"/>
    <Peak1D F1="6.943998" intensity="7.725076e-002" type="0"/>
    <Peak1D F1="6.936288" intensity="4.824285e-002" type="0"/>
    <Peak1D F1="6.867077" intensity="1.702863e-001" type="0"/>
    <Peak1D F1="6.844857" intensity="5.932589e-002" type="0"/>
    <Peak1D F1="6.315650" intensity="6.705796e-002" type="0"/>
    <Peak1D F1="6.260113" intensity="1.468006e-001" type="0"/>
    <Peak1D F1="6.150011" intensity="1.914396e-001" type="0"/>
    <Peak1D F1="6.144355" intensity="1.893585e-001" type="0"/>
    <Peak1D F1="6.094227" intensity="2.219306e-001" type="0"/>
    <Peak1D F1="6.070618" intensity="2.513502e-001" type="0"/>
    <Peak1D F1="5.928972" intensity="5.345737e-001" type="0"/>
    <Peak1D F1="5.688685" intensity="2.011857e+000" type="0"/>
    <Peak1D F1="5.542148" intensity="9.583277e-001" type="0"/>
    <Peak1D F1="5.471262" intensity="1.044488e+000" type="0"/>
    <Peak1D F1="5.360204" intensity="1.326979e+000" type="0"/>
    <Peak1D F1="5.275014" intensity="2.103877e+000" type="0"/>
    <Peak1D F1="5.222336" intensity="1.867767e+000" type="0"/>
    <Peak1D F1="5.199520" intensity="2.332078e+000" type="0"/>
    <Peak1D F1="5.178035" intensity="2.078720e+000" type="0"/>
    <Peak1D F1="5.139681" intensity="2.554757e+000" type="0"/>
    <Peak1D F1="5.129657" intensity="2.535964e+000" type="0"/>
    <Peak1D F1="5.099535" intensity="3.456747e+000" type="0"/>
    <Peak1D F1="5.057945" intensity="3.400725e+000" type="0"/>
    <Peak1D F1="4.999729" intensity="5.321617e+000" type="0"/>
    <Peak1D F1="4.899560" intensity="1.106458e+001" type="0"/>
    <Peak1D F1="4.848535" intensity="1.802353e+001" type="0"/>
    <Peak1D F1="4.818748" intensity="2.844908e+001" type="0"/>
    <Peak1D F1="4.799797" intensity="8.100156e+001" type="0"/>
    <Peak1D F1="4.750013" intensity="2.688650e+002" type="0"/>
    <Peak1D F1="4.650195" intensity="2.440870e+002" type="0"/>
    <Peak1D F1="4.601809" intensity="5.626635e+001" type="0"/>
    <Peak1D F1="4.240435" intensity="4.099300e+000" type="0"/>
    <Peak1D F1="4.029492" intensity="2.573100e+000" type="0"/>
    <Peak1D F1="4.012670" intensity="2.484256e+000" type="0"/>
    <Peak1D F1="3.996959" intensity="2.345756e+000" type="0"/>
    <Peak1D F1="3.978217" intensity="2.282497e+000" type="0"/>
    <Peak1D F1="3.928857" intensity="5.873877e+000" type="0"/>
    <Peak1D F1="3.866682" intensity="8.540133e+000" type="0"/>
    <Peak1D F1="3.856311" intensity="1.500000e+001" type="0"/>
    <Peak1D F1="3.825112" intensity="2.277256e+000" type="0"/>
    <Peak1D F1="3.819217" intensity="3.056513e+000" type="0"/>
    <Peak1D F1="3.797170" intensity="1.914284e+000" type="0"/>
    <Peak1D F1="3.784561" intensity="1.930059e+000" type="0"/>
    <Peak1D F1="3.778256" intensity="1.946514e+000" type="0"/>
    <Peak1D F1="3.762381" intensity="1.810321e+000" type="0"/>
    <Peak1D F1="3.738167" intensity="1.703324e+000" type="0"/>
    <Peak1D F1="3.730292" intensity="1.684912e+000" type="0"/>
    <Peak1D F1="3.715619" intensity="1.661101e+000" type="0"/>
    <Peak1D F1="3.699452" intensity="1.607625e+000" type="0"/>
    <Peak1D F1="3.691829" intensity="1.598022e+000" type="0"/>
    <Peak1D F1="3.678117" intensity="1.735136e+000" type="0"/>
    <Peak1D F1="3.668221" intensity="1.619703e+000" type="0"/>
    <Peak1D F1="3.656325" intensity="1.804028e+000" type="0"/>
    <Peak1D F1="3.646340" intensity="2.016824e+000" type="0"/>
    <Peak1D F1="3.641892" intensity="2.110879e+000" type="0"/>
    <Peak1D F1="3.631305" intensity="1.770603e+000" type="0"/>
    <Peak1D F1="3.614245" intensity="1.542507e+000" type="0"/>
    <Peak1D F1="3.595833" intensity="1.427348e+000" type="0"/>
    <Peak1D F1="3.588116" intensity="1.456187e+000" type="0"/>
    <Peak1D F1="3.569181" intensity="2.388984e+000" type="0"/>
    <Peak1D F1="3.557535" intensity="1.528532e+000" type="0"/>
    <Peak1D F1="3.541606" intensity="1.391577e+000" type="0"/>
    <Peak1D F1="3.529564" intensity="1.392605e+000" type="0"/>
    <Peak1D F1="3.513743" intensity="1.534678e+000" type="0"/>
    <Peak1D F1="3.503413" intensity="1.362064e+000" type="0"/>
    <Peak1D F1="3.494171" intensity="1.322130e+000" type="0"/>
    <Peak1D F1="3.488166" intensity="1.296732e+000" type="0"/>
    <Peak1D F1="3.476746" intensity="1.238104e+000" type="0"/>
    <Peak1D F1="3.458607" intensity="2.623403e+000" type="0"/>
    <Peak1D F1="3.433105" intensity="1.032899e+000" type="0"/>
    <Peak1D F1="3.416727" intensity="1.060310e+000" type="0"/>
    <Peak1D F1="3.409124" intensity="1.040999e+000" type="0"/>
    <Peak1D F1="3.373787" intensity="9.467500e-001" type="0"/>
    <Peak1D F1="3.342388" intensity="9.084862e-001" type="0"/>
    <Peak1D F1="3.335552" intensity="8.952682e-001" type="0"/>
    <Peak1D F1="3.325970" intensity="8.862205e-001" type="0"/>
    <Peak1D F1="3.312386" intensity="8.143063e-001" type="0"/>
    <Peak1D F1="3.289242" intensity="7.654368e-001" type="0"/>
    <Peak1D F1="3.277890" intensity="7.562503e-001" type="0"/>
    <Peak1D F1="3.269791" intensity="7.355721e-001" type="0"/>
    <Peak1D F1="3.256802" intensity="7.456975e-001" type="0"/>
    <Peak1D F1="3.215814" intensity="6.930637e-001" type="0"/>
    <Peak1D F1="3.210637" intensity="6.869722e-001" type="0"/>
    <Peak1D F1="3.194056" intensity="6.859771e-001" type="0"/>
    <Peak1D F1="3.175672" intensity="6.443059e-001" type="0"/>
    <Peak1D F1="3.168848" intensity="6.478095e-001" type="0"/>
    <Peak1D F1="3.159641" intensity="4.107987e+000" type="0"/>
    <Peak1D F1="3.135242" intensity="6.563393e-001" type="0"/>
    <Peak1D F1="3.096639" intensity="6.006220e-001" type="0"/>
    <Peak1D F1="3.047090" intensity="1.370924e+000" type="0"/>
    <Peak1D F1="3.011915" intensity="5.284941e-001" type="0"/>
    <Peak1D F1="2.988354" intensity="4.538234e-001" type="0"/>
    <Peak1D F1="2.978695" intensity="4.479213e-001" type="0"/>
    <Peak1D F1="2.973646" intensity="4.288818e-001" type="0"/>
    <Peak1D F1="2.923904" intensity="8.479613e+000" type="0"/>
    <Peak1D F1="2.905484" intensity="6.956700e-001" type="0"/>
    <Peak1D F1="2.893024" intensity="6.507077e-001" type="0"/>
    <Peak1D F1="2.815196" intensity="3.824388e-001" type="0"/>
    <Peak1D F1="2.810462" intensity="3.838615e-001" type="0"/>
    <Peak1D F1="2.790731" intensity="3.757903e-001" type="0"/>
    <Peak1D F1="2.781563" intensity="4.295966e-001" type="0"/>
    <Peak1D F1="2.771477" intensity="3.521173e-001" type="0"/>
    <Peak1D F1="2.746503" intensity="3.438114e-001" type="0"/>
    <Peak1D F1="2.733613" intensity="3.177721e-001" type="0"/>
    <Peak1D F1="2.707099" intensity="3.199505e-001" type="0"/>
    <Peak1D F1="2.682175" intensity="2.830490e-001" type="0"/>
    <Peak1D F1="2.672450" intensity="2.876790e-001" type="0"/>
    <Peak1D F1="2.660854" intensity="2.993242e-001" type="0"/>
    <Peak1D F1="2.645870" intensity="3.587310e-001" type="0"/>
    <Peak1D F1="2.630448" intensity="5.895286e-001" type="0"/>
    <Peak1D F1="2.624252" intensity="3.585372e-001" type="0"/>
    <Peak1D F1="2.615683" intensity="1.352415e+000" type="0"/>
    <Peak1D F1="2.589145" intensity="7.962821e-001" type="0"/>
    <Peak1D F1="2.536898" intensity="2.350222e-001" type="0"/>
    <Peak1D F1="2.519335" intensity="2.290787e-001" type="0"/>
    <Peak1D F1="2.498448" intensity="2.523876e-001" type="0"/>
    <Peak1D F1="2.474600" intensity="7.281801e-001" type="0"/>
    <Peak1D F1="2.444975" intensity="2.305224e-001" type="0"/>
    <Peak1D F1="2.433389" intensity="5.301487e-001" type="0"/>
    <Peak1D F1="2.410269" intensity="1.704013e-001" type="0"/>
    <Peak1D F1="2.391201" intensity="1.979588e-001" type="0"/>
    <Peak1D F1="2.372179" intensity="1.902134e-001" type="0"/>
    <Peak1D F1="2.353735" intensity="2.172675e-001" type="0"/>
    <Peak1D F1="2.337770" intensity="2.628287e-001" type="0"/>
    <Peak1D F1="2.333811" intensity="2.140479e-001" type="0"/>
    <Peak1D F1="2.320695" intensity="1.771723e-001" type="0"/>
    <Peak1D F1="2.302899" intensity="1.834428e-001" type="0"/>
    <Peak1D F1="2.287535" intensity="1.120435e-001" type="0"/>
    <Peak1D F1="2.270772" intensity="1.932394e-001" type="0"/>
    <Peak1D F1="2.260858" intensity="6.855507e-002" type="0"/>
    <Peak1D F1="2.236142" intensity="3.329245e+000" type="0"/>
    <Peak1D F1="2.190790" intensity="8.258734e-001" type="0"/>
    <Peak1D F1="2.177062" intensity="3.082940e-001" type="0"/>
    <Peak1D F1="2.154288" intensity="1.830921e-001" type="0"/>
    <Peak1D F1="2.147237" intensity="1.903583e-001" type="0"/>
    <Peak1D F1="2.132565" intensity="1.951007e-001" type="0"/>
    <Peak1D F1="2.126502" intensity="2.324674e-001" type="0"/>
    <Peak1D F1="2.114421" intensity="1.976355e-001" type="0"/>
    <Peak1D F1="2.088640" intensity="3.355239e-001" type="0"/>
    <Peak1D F1="2.070056" intensity="4.852434e-001" type="0"/>
    <Peak1D F1="2.051309" intensity="3.197143e-001" type="0"/>
    <Peak1D F1="2.005702" intensity="9.405642e-002" type="0"/>
    <Peak1D F1="1.993213" intensity="9.721997e-002" type="0"/>
    <Peak1D F1="1.986137" intensity="9.393438e-002" type="0"/>
    <Peak1D F1="1.965648" intensity="8.988761e-002" type="0"/>
    <Peak1D F1="1.951043" intensity="1.147830e-001" type="0"/>
    <Peak1D F1="1.935415" intensity="1.077879e-001" type="0"/>
    <Peak1D F1="1.918632" intensity="8.348629e-002" type="0"/>
    <Peak1D F1="1.899794" intensity="9.864486e-002" type="0"/>
    <Peak1D F1="1.881663" intensity="1.418682e-001" type="0"/>
    <Peak1D F1="1.817295" intensity="1.629466e+000" type="0"/>
    <Peak1D F1="1.742804" intensity="1.218395e-001" type="0"/>
    <Peak1D F1="1.718790" intensity="8.515024e-002" type="0"/>
    <Peak1D F1="1.668911" intensity="8.497929e-002" type="0"/>
    <Peak1D F1="1.641435" intensity="7.592691e-002" type="0"/>
    <Peak1D F1="1.548235" intensity="3.968841e-002" type="0"/>
    <Peak1D F1="1.526189" intensity="6.785372e-002" type="0"/>
    <Peak1D F1="1.507920" intensity="4.181482e-002" type="0"/>
    <Peak1D F1="1.496357" intensity="1.149685e-001" type="0"/>
    <Peak1D F1="1.455155" intensity="1.550410e-001" type="0"/>
    <Peak1D F1="1.437003" intensity="1.924351e-001" type="0"/>
    <Peak1D F1="1.409943" intensity="1.021211e-001" type="0"/>
    <Peak1D F1="1.385996" intensity="8.915803e-002" type="0"/>
    <Peak1D F1="1.367719" intensity="1.219840e-001" type="0"/>
    <Peak1D F1="1.349101" intensity="7.246132e-002" type="0"/>
    <Peak1D F1="1.332930" intensity="4.164531e-002" type="0"/>
    <Peak1D F1="1.316617" intensity="4.726114e-002" type="0"/>
    <Peak1D F1="1.238867" intensity="4.136330e-001" type="0"/>
    <Peak1D F1="1.221563" intensity="4.969577e-001" type="0"/>
    <Peak1D F1="1.197591" intensity="3.886603e-001" type="0"/>
    <Peak1D F1="1.166515" intensity="1.875792e-001" type="0"/>
    <Peak1D F1="1.134716" intensity="8.555247e-002" type="0"/>
    <Peak1D F1="1.116549" intensity="7.372412e-002" type="0"/>
    <Peak1D F1="1.106593" intensity="8.516780e-002" type="0"/>
    <Peak1D F1="1.097622" intensity="1.505540e-001" type="0"/>
    <Peak1D F1="1.076205" intensity="1.302592e-001" type="0"/>
    <Peak1D F1="1.060542" intensity="1.369891e-001" type="0"/>
    <Peak1D F1="1.045709" intensity="6.281495e-002" type="0"/>
    <Peak1D F1="1.015272" intensity="2.334447e-001" type="0"/>
    <Peak1D F1="0.998004" intensity="2.303059e-001" type="0"/>
    <Peak1D F1="0.975504" intensity="8.119920e-002" type="0"/>
    <Peak1D F1="0.957400" intensity="6.435538e-002" type="0"/>
    <Peak1D F1="0.939360" intensity="4.794333e-002" type="0"/>
    <Peak1D F1="0.933695" intensity="5.734458e-002" type="0"/>
    <Peak1D F1="0.841098" intensity="1.224101e-001" type="0"/>
    <Peak1D F1="0.835545" intensity="4.142072e-002" type="0"/>
    <Peak1D F1="0.824598" intensity="1.276789e-001" type="0"/>
    <Peak1D F1="0.816680" intensity="6.489303e-002" type="0"/>
    <Peak1D F1="0.813589" intensity="8.107224e-002" type="0"/>
    <Peak1D F1="0.805223" intensity="2.783724e-001" type="0"/>
    <Peak1D F1="0.786811" intensity="6.589394e-001" type="0"/>
    <Peak1D F1="0.768532" intensity="4.538078e-001" type="0"/>
    <Peak1D F1="0.751413" intensity="1.735180e-001" type="0"/>
    <Peak1D F1="0.717585" intensity="4.044608e-002" type="0"/>
    <Peak1D F1="-0.109012" intensity="2.317706e+000" type="0"/>
    <Peak1D F1="-1.533216" intensity="3.311841e-002" type="0"/>
    <Peak1D F1="-1.565736" intensity="3.575501e-002" type="0"/>
    <Peak1D F1="-1.592218" intensity="4.283015e-002" type="0"/>
    <Peak1D F1="-1.604438" intensity="3.361673e-002" type="0"/>
    <Peak1D F1="-1.635389" intensity="3.439517e-002" type="0"/>
    <Peak1D F1="-1.663659" intensity="3.604231e-002" type="0"/>
    <Peak1D F1="-1.757609" intensity="4.046252e-002" type="0"/>
    <Peak1D F1="-1.786223" intensity="3.517031e-002" type="0"/>
    <Peak1D F1="-1.809706" intensity="3.888353e-002" type="0"/>
    <Peak1D F1="-1.843369" intensity="4.368758e-002" type="0"/>
    <Peak1D F1="-1.881348" intensity="4.486560e-002" type="0"/>
    <Peak1D F1="-1.895315" intensity="4.544059e-002" type="0"/>
    <Peak1D F1="-1.908576" intensity="4.761357e-002" type="0"/>
    <Peak1D F1="-1.949325" intensity="4.696074e-002" type="0"/>
    <Peak1D F1="-1.958260" intensity="4.465637e-002" type="0"/>
    <Peak1D F1="-1.975904" intensity="4.490882e-002" type="0"/>
    <Peak1D F1="-1.997581" intensity="4.668681e-002" type="0"/>
    <Peak1D F1="-2.021859" intensity="4.677256e-002" type="0"/>
    <Peak1D F1="-2.095068" intensity="4.568155e-002" type="0"/>
    <Peak1D F1="-2.119337" intensity="4.454251e-002" type="0"/>
    <Peak1D F1="-2.171910" intensity="4.241865e-002" type="0"/>
    <Peak1D F1="-2.183415" intensity="4.510898e-002" type="0"/>
    <Peak1D F1="-2.199461" intensity="4.348033e-002" type="0"/>
    <Peak1D F1="-2.248949" intensity="4.184404e-002" type="0"/>
    <Peak1D F1="-2.287629" intensity="4.310291e-002" type="0"/>
    <Peak1D F1="-2.331036" intensity="4.921633e-002" type="0"/>
    <Peak1D F1="-2.372461" intensity="4.693289e-002" type="0"/>
    <Peak1D F1="-2.385769" intensity="4.631037e-002" type="0"/>
    <Peak1D F1="-2.391727" intensity="4.324924e-002" type="0"/>
    <Peak1D F1="-2.403183" intensity="4.240842e-002" type="0"/>
    <Peak1D F1="-2.452949" intensity="3.480865e-002" type="0"/>
    <Peak1D F1="-2.461365" intensity="3.637754e-002" type="0"/>
    <Peak1D F1="-2.493382" intensity="3.630981e-002" type="0"/>
    <Peak1D F1="-2.576412" intensity="3.498874e-002" type="0"/>
    <Peak1D F1="-2.640004" intensity="3.298382e-002" type="0"/>
  </PeakList1D>
</PeakList>
